# Supplementary material for: ﻿A new species of Chryxus Champion, with taxonomic notes on other species of the genus (Hemiptera, Heteroptera, Reduviidae, Chryxinae)
Source: Zookeys. 2022 Jun 14;1104:159–75. doi: 10.3897/zookeys.1104.79411 (PMC9848951; doi:10.3897/zookeys.1104.79411)
Supplement: XML Treatment for Chryxus [file zookeys.1104.79411-treatment1.xml]

<!DOCTYPE tp:taxon-treatment
  PUBLIC "-//TaxonX//DTD Taxonomic Treatment Publishing DTD v0 20100105//EN" "tax-treatment-NSO.dtd">
<tp:taxon-treatment xmlns:tp="http://www.plazi.org/taxpub"><tp:treatment-meta><kwd-group><label>Taxon classification</label><kwd>
                <named-content content-type="kingdom">Animalia</named-content>
              </kwd><kwd>
                <named-content content-type="order">Hemiptera</named-content>
              </kwd><kwd>
                <named-content content-type="family">Reduviidae</named-content>
              </kwd></kwd-group><mixed-citation publication-type="journal"><person-group><name><surname>Gil-Santana</surname><given-names>Hélcio R.</given-names></name><name><surname>Leavengood Jr.</surname><given-names>John M.</given-names></name><name><surname>Bérenger</surname><given-names>Jean-Michel</given-names></name><name><surname>Martins</surname><given-names>David dos Santos</given-names></name><name><surname>Oliveira</surname><given-names>Jader</given-names></name></person-group><article-title>﻿A new species of <italic><tp:taxon-name><tp:taxon-name-part taxon-name-part-type="genus" reg="Chryxus">Chryxus</tp:taxon-name-part></tp:taxon-name></italic> Champion, with taxonomic notes on other species of the genus (<tp:taxon-name><tp:taxon-name-part taxon-name-part-type="order">Hemiptera</tp:taxon-name-part></tp:taxon-name>, <tp:taxon-name><tp:taxon-name-part taxon-name-part-type="suborder">Heteroptera</tp:taxon-name-part></tp:taxon-name>, <tp:taxon-name><tp:taxon-name-part taxon-name-part-type="family">Reduviidae</tp:taxon-name-part></tp:taxon-name>, <tp:taxon-name><tp:taxon-name-part taxon-name-part-type="subfamily">Chryxinae</tp:taxon-name-part></tp:taxon-name>)</article-title><source>Zookeys</source><day>14</day><month>06</month><year>2022</year><volume>1104</volume><fpage>159</fpage><lpage>175</lpage><pub-id pub-id-type="doi">10.3897/zookeys.1104.79411</pub-id></mixed-citation></tp:treatment-meta><tp:nomenclature><label>﻿</label><tp:taxon-name>
              <object-id xmlns:xlink="http://www.w3.org/1999/xlink" content-type="arpha" xlink:type="simple">ECD62B83-349D-57C7-A219-A03FA5F04650</object-id>
              <tp:taxon-name-part taxon-name-part-type="genus" reg="Chryxus">Chryxus</tp:taxon-name-part>
            </tp:taxon-name><tp:taxon-authority>Champion, 1899</tp:taxon-authority></tp:nomenclature><tp:treatment-sec sec-type="notes" id="SECID0EVGAE"><title>Note.</title><p>Based on two males from Panama, <xref ref-type="bibr" rid="B1">Champion (1899)</xref> created <italic><tp:taxon-name><tp:taxon-name-part taxon-name-part-type="genus" reg="Chryxus">Chryxus</tp:taxon-name-part></tp:taxon-name></italic> to include a new species, <italic><tp:taxon-name><tp:taxon-name-part taxon-name-part-type="genus" reg="Chryxus">C.</tp:taxon-name-part><tp:taxon-name-part taxon-name-part-type="species" reg="tomentosus">tomentosus</tp:taxon-name-part></tp:taxon-name></italic>. Because <italic><tp:taxon-name><tp:taxon-name-part taxon-name-part-type="genus" reg="Chryxus">Chryxus</tp:taxon-name-part><tp:taxon-name-part taxon-name-part-type="species" reg="travassosi">travassosi</tp:taxon-name-part></tp:taxon-name></italic> Lent &amp; Wygodzinsky, 1944 was transferred to <italic><tp:taxon-name><tp:taxon-name-part taxon-name-part-type="genus" reg="Wygodzinskyella">Wygodzinskyella</tp:taxon-name-part></tp:taxon-name></italic> by <xref ref-type="bibr" rid="B10">Usinger (1952)</xref>, <italic><tp:taxon-name><tp:taxon-name-part taxon-name-part-type="genus" reg="Chryxus">Chryxus</tp:taxon-name-part></tp:taxon-name></italic> was composed only of its type species and <italic><tp:taxon-name><tp:taxon-name-part taxon-name-part-type="genus" reg="Chryxus">C.</tp:taxon-name-part><tp:taxon-name-part taxon-name-part-type="species" reg="bahianus">bahianus</tp:taxon-name-part></tp:taxon-name></italic> Gil-Santana, Costa &amp; Marques, 2007 (<xref ref-type="bibr" rid="B4">Gil-Santana et al. 2007</xref>).</p></tp:treatment-sec><tp:treatment-sec sec-type="redescription" id="SECID0E4IAE"><title>Redescription.</title><p>Total length 3.6–5.2 mm. Integument generally shiny and covered by numerous long and thin setae; membranes of hemelytra glabrous. <bold><italic>Head</italic></bold> wider than long, strongly curved anteriorly; interocular distance in dorsal view about twice the width of an eye; transverse sulcus shallow; a short anterior sulcus arising from middle of transverse sulcus, even shallower; eyes setose, coarsely faceted, widely separated from each other, globose, subhemispherical in dorsal view; clypeus moderately elevated; antennifers small, close to eyes; first two antennal segments stout; scape slightly curved, thicker (except its thinner base) and shorter than other antennal segments; remaining segments progressively thinner, generally covered by long, thin, numerous setae; on scape sparser and shorter. Labium short, stout, very curved; first two visible segments subcylindrical, subequal in length; the last segment shorter, tapering. Gena ventrally projecting in a short process. Neck well separated from head, relatively thin and short. <bold><italic>Thorax</italic>.</bold> Pronotum: anterior collar narrow, clearly marked, lateral angles slightly or largely prominent; fore lobe subrectangular, hind lobe trapezoidal, both separated by a well-defined transverse sulcus; fore lobe shorter and narrower than hind lobe, convexly raised at disc; a median sulcus running from approximately distal portion or distal margin of fore lobe to about distal two-thirds of hind lobe; humeral angles rounded. Scutellum: basal portion with oblique ridges or wrinkled on central portion; lateral margins elevated, running towards distal process; distal process elongated, variably thickened, and obliquely elevated or not elevated at its apex. Supracoxal lobes of propleura somewhat prominent, those of meso- and metapleura progressively less or not prominent. Legs: fore coxae close to each other, separated by a distance shorter than or subequal to width of fore coxa; middle and hind coxae separated by a distance subequal to or larger than the width of respective coxae. Femora variably thickened; fore tibiae thickened towards apex, with a pad at apex; middle and hind tibiae cylindrical, straight or somewhat curved; tarsi three-segmented. Hemelytra ending short or slightly surpassing posterior margin of abdomen; membrane of hemelytron with only one central cell. <bold><italic>Abdomen</italic></bold> oval; connexivum moderately narrow. Sternite II finely canaliculated in both sides of middle of posterior margin.</p></tp:treatment-sec><tp:treatment-sec sec-type="distribution" id="SECID0ENJAE"><title>Distribution.</title><p>Brazil, French Guiana (new record), Guyana, Panama, Paraguay (new record).</p></tp:treatment-sec><ref-list><ref id="B1"><mixed-citation xmlns:xlink="http://www.w3.org/1999/xlink" xlink:type="simple"><person-group><name name-style="western"><surname>Champion</surname><given-names>GC</given-names></name></person-group> (<year>1899</year>) <tp:taxon-name><tp:taxon-name-part taxon-name-part-type="class">Insecta</tp:taxon-name-part></tp:taxon-name><tp:taxon-name><tp:taxon-name-part taxon-name-part-type="order">Rhynchota</tp:taxon-name-part></tp:taxon-name>. <tp:taxon-name><tp:taxon-name-part taxon-name-part-type="order">Hemiptera</tp:taxon-name-part></tp:taxon-name>-<tp:taxon-name><tp:taxon-name-part taxon-name-part-type="suborder">Heteroptera</tp:taxon-name-part></tp:taxon-name>, Fam. Reduviidæ, Subfam. Chryxinæ [pp. 180–181, pl. XI]. Vol II. In: Godman FD, Salvin O (Eds) Biologia Centrali Americana. Taylor and Francis, London, [xvi +] 416 pp. [22 pls]</mixed-citation></ref><ref id="B10"><mixed-citation xmlns:xlink="http://www.w3.org/1999/xlink" xlink:type="simple"><person-group><name name-style="western"><surname>Usinger</surname><given-names>RL</given-names></name></person-group> (<year>1952</year>) <article-title>A new genus of <tp:taxon-name><tp:taxon-name-part taxon-name-part-type="subfamily">Chryxinae</tp:taxon-name-part></tp:taxon-name> from Brazil and Argentina (<tp:taxon-name><tp:taxon-name-part taxon-name-part-type="order">Hemiptera</tp:taxon-name-part></tp:taxon-name>: <tp:taxon-name><tp:taxon-name-part taxon-name-part-type="family">Reduviidae</tp:taxon-name-part></tp:taxon-name>).</article-title><source>The Pan-Pacific Entomologist</source><volume>28</volume>(<issue>1</issue>): <fpage>55</fpage>–<lpage>56</lpage>.</mixed-citation></ref><ref id="B4"><mixed-citation xmlns:xlink="http://www.w3.org/1999/xlink" xlink:type="simple"><person-group><name name-style="western"><surname>Gil-Santana</surname><given-names>HR</given-names></name><name name-style="western"><surname>Costa</surname><given-names>LAA</given-names></name><name name-style="western"><surname>Marques</surname><given-names>OM</given-names></name></person-group> (<year>2007</year>) <article-title>Sinopse dos <tp:taxon-name><tp:taxon-name-part taxon-name-part-type="subfamily">Chryxinae</tp:taxon-name-part></tp:taxon-name> (<tp:taxon-name><tp:taxon-name-part taxon-name-part-type="order">Hemiptera</tp:taxon-name-part></tp:taxon-name>, <tp:taxon-name><tp:taxon-name-part taxon-name-part-type="family">Reduviidae</tp:taxon-name-part></tp:taxon-name>).</article-title><source>Revista Brasileira de Zoologia</source><volume>24</volume>(<issue>1</issue>): <fpage>77</fpage>–<lpage>83</lpage>. <ext-link xlink:type="simple" ext-link-type="doi" xlink:href="10.1590/S0101-81752007000100010">https://doi.org/10.1590/S0101-81752007000100010</ext-link></mixed-citation></ref></ref-list></tp:taxon-treatment>
