# Supplementary material for: ﻿A new species of Chryxus Champion, with taxonomic notes on other species of the genus (Hemiptera, Heteroptera, Reduviidae, Chryxinae)
Source: Zookeys. 2022 Jun 14;1104:159–75. doi: 10.3897/zookeys.1104.79411 (PMC9848951; doi:10.3897/zookeys.1104.79411)
Supplement: XML Treatment for Chryxus bahianus [file zookeys.1104.79411-treatment2.xml]

<!DOCTYPE tp:taxon-treatment
  PUBLIC "-//TaxonX//DTD Taxonomic Treatment Publishing DTD v0 20100105//EN" "tax-treatment-NSO.dtd">
<tp:taxon-treatment xmlns:tp="http://www.plazi.org/taxpub"><tp:treatment-meta><kwd-group><label>Taxon classification</label><kwd>
                <named-content content-type="kingdom">Animalia</named-content>
              </kwd><kwd>
                <named-content content-type="order">Hemiptera</named-content>
              </kwd><kwd>
                <named-content content-type="family">Reduviidae</named-content>
              </kwd></kwd-group><mixed-citation publication-type="journal"><person-group><name><surname>Gil-Santana</surname><given-names>Hélcio R.</given-names></name><name><surname>Leavengood Jr.</surname><given-names>John M.</given-names></name><name><surname>Bérenger</surname><given-names>Jean-Michel</given-names></name><name><surname>Martins</surname><given-names>David dos Santos</given-names></name><name><surname>Oliveira</surname><given-names>Jader</given-names></name></person-group><article-title>﻿A new species of <italic><tp:taxon-name><tp:taxon-name-part taxon-name-part-type="genus" reg="Chryxus">Chryxus</tp:taxon-name-part></tp:taxon-name></italic> Champion, with taxonomic notes on other species of the genus (<tp:taxon-name><tp:taxon-name-part taxon-name-part-type="order">Hemiptera</tp:taxon-name-part></tp:taxon-name>, <tp:taxon-name><tp:taxon-name-part taxon-name-part-type="suborder">Heteroptera</tp:taxon-name-part></tp:taxon-name>, <tp:taxon-name><tp:taxon-name-part taxon-name-part-type="family">Reduviidae</tp:taxon-name-part></tp:taxon-name>, <tp:taxon-name><tp:taxon-name-part taxon-name-part-type="subfamily">Chryxinae</tp:taxon-name-part></tp:taxon-name>)</article-title><source>Zookeys</source><day>14</day><month>06</month><year>2022</year><volume>1104</volume><fpage>159</fpage><lpage>175</lpage><pub-id pub-id-type="doi">10.3897/zookeys.1104.79411</pub-id></mixed-citation></tp:treatment-meta><tp:nomenclature><label>﻿</label><tp:taxon-name>
              <object-id xmlns:xlink="http://www.w3.org/1999/xlink" content-type="arpha" xlink:type="simple">FFBDFDAB-F1D4-58C8-AEE9-714DB0C7C598</object-id>
              <tp:taxon-name-part taxon-name-part-type="genus" reg="Chryxus">Chryxus</tp:taxon-name-part>
              <tp:taxon-name-part taxon-name-part-type="species" reg="bahianus">bahianus</tp:taxon-name-part>
            </tp:taxon-name><tp:taxon-authority>Gil-Santana, Costa &amp; Marques, 2007</tp:taxon-authority><xref ref-type="fig" rid="F1">Figs 1</xref><xref ref-type="fig" rid="F2">, 2–9</xref><xref ref-type="fig" rid="F3">, 10–12</xref></tp:nomenclature><tp:treatment-sec sec-type="notes" id="SECID0EDLAE"><title>Note.</title><p><italic><tp:taxon-name><tp:taxon-name-part taxon-name-part-type="genus" reg="Chryxus">Chryxus</tp:taxon-name-part><tp:taxon-name-part taxon-name-part-type="species" reg="bahianus">bahianus</tp:taxon-name-part></tp:taxon-name></italic> was described based on a single male from the State of Bahia, northeastern Brazil. Unfortunately, the holotype of <italic><tp:taxon-name><tp:taxon-name-part taxon-name-part-type="genus" reg="Chryxus">C.</tp:taxon-name-part><tp:taxon-name-part taxon-name-part-type="species" reg="bahianus">bahianus</tp:taxon-name-part></tp:taxon-name></italic> was destroyed on the 2<sup>nd</sup> of September 2018, during the fire which destroyed most of the zoological collections, including the entire <tp:taxon-name><tp:taxon-name-part taxon-name-part-type="suborder">Heteroptera</tp:taxon-name-part></tp:taxon-name> collection of the <named-content xmlns:xlink="http://www.w3.org/1999/xlink" content-type="dwc:institutional_code" xlink:title="Collection of National Museum of the Federal University of Rio de Janeiro" xlink:href="http://grbio.org/institution/museu-nacionaluniversidade-federal-de-rio-de-janeiro" xlink:type="simple">MNRJ</named-content> (<xref ref-type="bibr" rid="B2">Escobar 2018</xref>). However, images taken before the fire (Figs <xref ref-type="fig" rid="F2">2–4</xref>) in addition to the drawings presented in the original publication (<xref ref-type="bibr" rid="B4">Gil-Santana et al. 2007</xref>), are useful in providing a better knowledge of the holotype. Additionaly, a female (Figs <xref ref-type="fig" rid="F3">10–12</xref>) from the State of Espírito Santo, a neighbouring state of Bahia, was included to this study.</p></tp:treatment-sec><tp:treatment-sec sec-type="type material" id="SECID0E1MAE"><title>Type material examined.</title><p><italic><tp:taxon-name><tp:taxon-name-part taxon-name-part-type="genus" reg="Chryxus">Chryxus</tp:taxon-name-part><tp:taxon-name-part taxon-name-part-type="species" reg="bahianus">bahianus</tp:taxon-name-part></tp:taxon-name></italic>, male holotype, <bold>Brazil</bold>: Bahia: [handwritten labels]: <italic><tp:taxon-name><tp:taxon-name-part taxon-name-part-type="genus" reg="Chryxus">Chryxus</tp:taxon-name-part></tp:taxon-name></italic> / <italic><tp:taxon-name><tp:taxon-name-part taxon-name-part-type="genus" reg="Chryxus"/><tp:taxon-name-part taxon-name-part-type="species" reg="bahianus">bahianus</tp:taxon-name-part></tp:taxon-name></italic> / Gil-Santana et al // <italic><tp:taxon-name><tp:taxon-name-part taxon-name-part-type="genus" reg="Chryxus">Chryxus</tp:taxon-name-part></tp:taxon-name></italic> / <italic><tp:taxon-name><tp:taxon-name-part taxon-name-part-type="genus" reg="Chryxus"/><tp:taxon-name-part taxon-name-part-type="species" reg="bahianus">bahianus</tp:taxon-name-part></tp:taxon-name></italic> / Gil-Santana et. [sic] al. // [printed labels]: QR CODE / <named-content xmlns:xlink="http://www.w3.org/1999/xlink" content-type="dwc:institutional_code" xlink:title="Collection of National Museum of the Federal University of Rio de Janeiro" xlink:href="http://grbio.org/institution/museu-nacionaluniversidade-federal-de-rio-de-janeiro" xlink:type="simple">MNRJ</named-content>-ENT3-1056 // BARRO PRETO - BA / BRASIL - xii. 2004 / O. M. Marques <italic>leg.</italic> [printed red label bordered with black lines]: HOLOTIPO [= holotype] (previously deposited in <named-content xmlns:xlink="http://www.w3.org/1999/xlink" content-type="dwc:institutional_code" xlink:title="Collection of National Museum of the Federal University of Rio de Janeiro" xlink:href="http://grbio.org/institution/museu-nacionaluniversidade-federal-de-rio-de-janeiro" xlink:type="simple">MNRJ</named-content>, now destroyed).</p></tp:treatment-sec><tp:treatment-sec sec-type="type material" id="SECID0EZOAE"><title>Additional non-type material.</title><p><italic><tp:taxon-name><tp:taxon-name-part taxon-name-part-type="genus" reg="Chryxus">Chryxus</tp:taxon-name-part><tp:taxon-name-part taxon-name-part-type="species" reg="bahianus">bahianus</tp:taxon-name-part></tp:taxon-name></italic>, female, <bold>Brazil</bold>: Espírito Santo: Linhares, Reserva Natural Vale, <named-content xmlns:xlink="http://www.w3.org/1999/xlink" content-type="dwc:verbatimCoordinates" xlink:type="simple"><named-content content-type="geo-json" specific-use="{&#34;type&#34;:&#34;Point&#34;,&#34;coordinates&#34;:[-39.750000,-19.100000]}" id="NCID0EPPAE" xlink:type="simple">19°06'S, 39°45'W</named-content></named-content>, 17.iii.1989, J. S. dos Santos leg., Gil-Santana det. (<named-content xmlns:xlink="http://www.w3.org/1999/xlink" content-type="dwc:institutional_code" xlink:title="Collection of National Museum of the Federal University of Rio de Janeiro" xlink:href="http://grbio.org/institution/museu-nacionaluniversidade-federal-de-rio-de-janeiro" xlink:type="simple">MNRJ</named-content>).</p></tp:treatment-sec><tp:treatment-sec sec-type="Morphological remarks" id="SECID0EYPAE"><title>Morphological remarks.</title><p><bold>Holotype male.</bold> Measurements (mm): total length to tip of hemelytra: 3.6; pronotum length: 0.7; hind lobe maximum width: 1.1; abdomen maximum width: 1.2. <bold><italic>Coloration</italic></bold> (Figs <xref ref-type="fig" rid="F2">2</xref>, <xref ref-type="fig" rid="F2">3</xref>): <bold><italic>head</italic></bold> blackish; brownish on clypeus and adjacent portions; second and third visible labial segments pale brownish and dark yellowish, respectively. Scape and pedicel pale brownish; flagellomeres darkened. Neck reddish brown. <bold><italic>Thorax</italic></bold> blackish brown; fore coxae pale brownish; supracoxal lobes and approximately distal two thirds of middle and hind coxae dark yellowish; trochanters pale; remaining portions of legs pale brownish; femora with faint dark narrow rings on subbasal and subapical positions. Hemelytra: clavus dark brownish; corium whitish, with a subbasal dark spot and dark at approximately apical half; membrane pale brownish with two whitish markings, a basolateral spot just after apex of corium and a whitish stripe adjacent to inner margin, contiguous with whitish portion of corium, going from basal portion, shortly invading discal cell, narrowing at midportion, and enlarged at inferodistal portion; veins darkened. <bold><italic>Abdomen</italic>.</bold> Connexivum with approximately distal third of segments III–VI darkened. Sternites reddish brown, darkened on lateral portions. <bold><italic>Vestiture</italic></bold> formed by golden long setae, sparse on head and thorax and somewhat more numerous on sternites (Figs <xref ref-type="fig" rid="F2">2</xref>, <xref ref-type="fig" rid="F2">3</xref>). Longer curved setae on clypeus and adjacent portion; lateral angles of pronotal collar with a single conspicuous, long, somewhat curved seta inserted in a small elevation. <bold><italic>Structure</italic></bold> (Figs <xref ref-type="fig" rid="F2">2</xref>, <xref ref-type="fig" rid="F2">3</xref>). Integument shiny, except dull hemelytra. Pronotum: integument generally smooth; lateral angles slightly prominent; a series of canaliculae behind anterior collar, larger at median portion; median sulcus running from just before transverse furrow to about posterior third of pronotum, larger at basal portion, where it is canaliculated, narrowing towards distal portion; transverse furrow enlarged, formed by canaliculae. Scutellum obliquely elevated and enlarged at its apex. Femora slightly thickened, fore femora a little more thickened than others; hind tibiae straight; hemelytra slightly surpassing posterior margin of abdomen. Connexival segments II–V with posterolateral acute prominences, which are progressively smaller towards distal segments. Sternite II with a shallow keel, on basal portion.</p><p><bold>Male genitalia</bold> (Figs <xref ref-type="fig" rid="F2">5–9</xref>). Pygophore covered by numerous setae on exposed portion, in ventral view suboval to subsquare in shape, in lateral view dorsal margin almost straight and ventral margin rounded; medial process of pygophore thin, long, straight, spiniform in anterior and posterior views (Fig. <xref ref-type="fig" rid="F2">5</xref>), and moderately curved and more thickened in lateral view; parameres symmetrical, generally covered with moderately curved, thin, short to elongate setae (except glabrous basal (inserted) portion), enlarged at approximately middle third, on its inner face medially with a subquadrate laminar process with curved distal margin (Figs <xref ref-type="fig" rid="F2">6</xref>, <xref ref-type="fig" rid="F2">7</xref>). Phallus (Figs <xref ref-type="fig" rid="F2">8</xref>, <xref ref-type="fig" rid="F2">9</xref>): articulatory apparatus with short basal plate arms (bpa); pedicel (pd) elongated, curved in lateral view. Dorsal phallothecal sclerite (dps) faintly sclerotized, subrectangular; struts (st) fused to each other, quite enlarged at middle portion, narrowed towards distal third. Process of endosoma (pe) formed by a paired subparallel series of faintly sclerotized thickenings.</p><p><bold>Female.</bold> Measurements (mm): total length to tip of abdomen: 3.7, to tip of hemelytra: 3.5; head length (excluding neck): 0.5; length of anteocular portion: 0.15; length of postocular portion: 0.05; width across eyes: 0.7; interocular distance (synthlipsis): 0.4, width of eye: 0.15; length of eye: 0.3; lengths of antennal segments: I: 0.2; II: 0.6; III: 0.4; IV: 0.3; lengths of labial segments: first visible: 0.17; second visible: 0.15; third visible: 0.17. Thorax: pronotum: fore lobe length (at midline): 0.3, (sublaterally, where it is maximum): 0.32; maximum width: 0.7; hind lobe: length: 0.4; maximum width: 1.1; scutellum, total length: 0.55; width at base: 0.6; length of hemelytra: 2.4. Fore legs: length of femur: 0.7; length of tibia: 0.7; length of spongy fossa: 0.15; length of tarsus (claws excluded): 0.35; middle legs, length of femur: 0.7; length of tibia: 0.8; length of tarsus (claws excluded): 0.3; hind legs: length of femur: 1.0; length of tibia: 1.2; tarsus absent. Abdomen, length: 1.9; maximum width: 1.3. Generally similar to male (Figs <xref ref-type="fig" rid="F3">10</xref>, <xref ref-type="fig" rid="F3">11</xref>). Setae generally less numerous and shorter. <bold><italic>Head</italic></bold>: second and third visible labial segments brownish and pale brownish, respectively. <bold><italic>Thorax</italic></bold>: median portion of pronotum somewhat paler; supracoxal lobes pale brownish; pleural and sternal integument generally darker, blackish; coxae dark brownish; subbasal dark ring on hind femora indistinct; fore femora slightly more thickened. Hemelytra not attaining posterior margin of abdomen (Fig. <xref ref-type="fig" rid="F3">10</xref>); veins generally darkened, except whitish inner vein of corium meeting upper portion of discal cell and respective vein enclosing pale portion of discal cell (Fig. <xref ref-type="fig" rid="F3">10</xref>). <bold><italic>Abdomen</italic></bold>: intersegmental sutures between sternites very curved at median portion (Fig. <xref ref-type="fig" rid="F3">11</xref>). Sternite VII quite larger than preceding segments, somewhat more than twice longer at midline than sternite VI (Fig. <xref ref-type="fig" rid="F3">11</xref>). <bold>Female genitalia.</bold> Posterior view (Fig. <xref ref-type="fig" rid="F3">12</xref>): light brownish, gonapophysis IX somewhat paler. Syntergite IX/X large, horizontal, as inverted subtrapezoidal; gonocoxa VIII elongate, moderately curved; gonapophysis VIII subrounded; gonapophysis IX arciform.</p></tp:treatment-sec><tp:treatment-sec sec-type="distribution" id="SECID0ESTAE"><title>Distribution</title><p><bold>(Fig. <xref ref-type="fig" rid="F1">1</xref>).</bold> Brazil, states of Bahia and Espírito Santo.</p></tp:treatment-sec><tp:treatment-sec><!--Section generated to contain objects referenced in tp:taxon-treatment.--><fig id="F1" position="float" orientation="portrait"><object-id xmlns:xlink="http://www.w3.org/1999/xlink" content-type="doi" xlink:type="simple">10.3897/zookeys.1104.79411.figure1</object-id><object-id xmlns:xlink="http://www.w3.org/1999/xlink" content-type="arpha" xlink:type="simple">9425A30F-9DAB-5700-BDEF-172E55724A6C</object-id><label>Figure 1.</label><caption><p>A general map of South America and a small portion of Central America (Panama, purple color) showing occurrence points of species of <italic><tp:taxon-name><tp:taxon-name-part taxon-name-part-type="genus" reg="Chryxus">Chryxus</tp:taxon-name-part></tp:taxon-name></italic>: <italic><tp:taxon-name><tp:taxon-name-part taxon-name-part-type="genus" reg="Chryxus">C.</tp:taxon-name-part><tp:taxon-name-part taxon-name-part-type="species" reg="bahianus">bahianus</tp:taxon-name-part></tp:taxon-name></italic> (red circles) in the States of Bahia and Espírito Santo of Brazil (pale green color); <italic><tp:taxon-name><tp:taxon-name-part taxon-name-part-type="genus" reg="Chryxus">C.</tp:taxon-name-part><tp:taxon-name-part taxon-name-part-type="species" reg="garcetebarretti">garcetebarretti</tp:taxon-name-part></tp:taxon-name></italic> sp. nov. (blue square) in Paraguay (pink color), and <italic><tp:taxon-name><tp:taxon-name-part taxon-name-part-type="genus" reg="Chryxus">C.</tp:taxon-name-part><tp:taxon-name-part taxon-name-part-type="species" reg="tomentosus">tomentosus</tp:taxon-name-part></tp:taxon-name></italic> (yellow triangles) in French Guiana (blue color), Guyana (orange) (marked randomly in the middle of the country; exactly location not recorded), and Panama (purple).</p></caption><graphic xmlns:xlink="http://www.w3.org/1999/xlink" xlink:href="zookeys-1104-159_article-79411__-g001.jpg" position="float" orientation="portrait" xlink:type="simple" id="oo_696160.jpg"><uri content-type="original_file" xlink:type="simple">https://binary.pensoft.net/fig/696160</uri></graphic></fig><fig id="F2" position="float" orientation="portrait"><object-id xmlns:xlink="http://www.w3.org/1999/xlink" content-type="doi" xlink:type="simple">10.3897/zookeys.1104.79411.figures2-9</object-id><object-id xmlns:xlink="http://www.w3.org/1999/xlink" content-type="arpha" xlink:type="simple">2817FC46-F686-5303-B981-142FF192A3CD</object-id><label>Figures 2–9.</label><caption><p><italic><tp:taxon-name><tp:taxon-name-part taxon-name-part-type="genus" reg="Chryxus">Chryxus</tp:taxon-name-part><tp:taxon-name-part taxon-name-part-type="species" reg="bahianus">bahianus</tp:taxon-name-part></tp:taxon-name></italic> Gil-Santana, Costa &amp; Marques, 2007, male holotype, previously deposited in <abbrev xmlns:xlink="http://www.w3.org/1999/xlink" xlink:title="Collection of National Museum of the Federal University of Rio de Janeiro" id="ABBRID0EAIAC" xlink:type="simple">MNRJ</abbrev><bold>2</bold> dorsal view <bold>3</bold> lateral view <bold>4</bold> labels <bold>5–9</bold> male genitalia <bold>5</bold> apex of pygophore and medial process of pygophore (pointed by arrows), posterior view <bold>6, 7</bold> paramere; laminar process pointed by an arrow <bold>6</bold> lateral view <bold>7</bold> inner surface <bold>8, 9</bold> phallus <bold>8</bold> lateral view <bold>9</bold> with endosoma and dorsal phallothecal sclerite set apart. Abbreviations: <bold>bpa</bold> basal plate arm, <bold>dps</bold> dorsal phallothecal sclerite, <bold>pd</bold> pedicel, <bold>pe</bold> process of endosoma, <bold>st</bold> struts. Scale bars: 1.0 mm (<bold>2, 3</bold>); 0.1 mm (<bold>5–9</bold>).</p></caption><graphic xmlns:xlink="http://www.w3.org/1999/xlink" xlink:href="zookeys-1104-159_article-79411__-g002.jpg" position="float" orientation="portrait" xlink:type="simple" id="oo_696161.jpg"><uri content-type="original_file" xlink:type="simple">https://binary.pensoft.net/fig/696161</uri></graphic></fig><fig id="F3" position="float" orientation="portrait"><object-id xmlns:xlink="http://www.w3.org/1999/xlink" content-type="doi" xlink:type="simple">10.3897/zookeys.1104.79411.figures10-12</object-id><object-id xmlns:xlink="http://www.w3.org/1999/xlink" content-type="arpha" xlink:type="simple">823AA5D7-E343-59B2-9F14-88744923F1AE</object-id><label>Figures 10–12.</label><caption><p><italic><tp:taxon-name><tp:taxon-name-part taxon-name-part-type="genus" reg="Chryxus">Chryxus</tp:taxon-name-part><tp:taxon-name-part taxon-name-part-type="species" reg="bahianus">bahianus</tp:taxon-name-part></tp:taxon-name></italic> Gil-Santana, Costa &amp; Marques, 2007, female specimen from Espírito Santo State, Brazil <bold>10</bold> dorsal view <bold>11</bold> ventral view <bold>12</bold> external genitalia, posterior view, schematic drawing, setation omitted. Abbreviations: <bold>sy IX/X</bold> syntergite IX/X, <bold>gc VIII</bold> gonocoxa VIII, <bold>gp VIII</bold> gonapophysis VIII, <bold>gp IX</bold> gonapophysis IX. Scale bars: 1.0 mm (<bold>10, 11</bold>); 0.1 mm (<bold>12</bold>).</p></caption><graphic xmlns:xlink="http://www.w3.org/1999/xlink" xlink:href="zookeys-1104-159_article-79411__-g003.jpg" position="float" orientation="portrait" xlink:type="simple" id="oo_696162.jpg"><uri content-type="original_file" xlink:type="simple">https://binary.pensoft.net/fig/696162</uri></graphic></fig></tp:treatment-sec><ref-list><ref id="B2"><mixed-citation xmlns:xlink="http://www.w3.org/1999/xlink" xlink:type="simple"><person-group><name name-style="western"><surname>Escobar</surname><given-names>H</given-names></name></person-group> (<year>2018</year>) <article-title>In a ‘foretold tragedy,’ fire consumes Brazil museum.</article-title><source>Science</source><volume>361</volume>(<issue>6406</issue>): <fpage>960</fpage>. <ext-link xlink:type="simple" ext-link-type="doi" xlink:href="10.1126/science.361.6406.960">https://doi.org/10.1126/science.361.6406.960</ext-link></mixed-citation></ref><ref id="B4"><mixed-citation xmlns:xlink="http://www.w3.org/1999/xlink" xlink:type="simple"><person-group><name name-style="western"><surname>Gil-Santana</surname><given-names>HR</given-names></name><name name-style="western"><surname>Costa</surname><given-names>LAA</given-names></name><name name-style="western"><surname>Marques</surname><given-names>OM</given-names></name></person-group> (<year>2007</year>) <article-title>Sinopse dos <tp:taxon-name><tp:taxon-name-part taxon-name-part-type="subfamily">Chryxinae</tp:taxon-name-part></tp:taxon-name> (<tp:taxon-name><tp:taxon-name-part taxon-name-part-type="order">Hemiptera</tp:taxon-name-part></tp:taxon-name>, <tp:taxon-name><tp:taxon-name-part taxon-name-part-type="family">Reduviidae</tp:taxon-name-part></tp:taxon-name>).</article-title><source>Revista Brasileira de Zoologia</source><volume>24</volume>(<issue>1</issue>): <fpage>77</fpage>–<lpage>83</lpage>. <ext-link xlink:type="simple" ext-link-type="doi" xlink:href="10.1590/S0101-81752007000100010">https://doi.org/10.1590/S0101-81752007000100010</ext-link></mixed-citation></ref></ref-list></tp:taxon-treatment>
