# Supplementary material for: ﻿A new species of Chryxus Champion, with taxonomic notes on other species of the genus (Hemiptera, Heteroptera, Reduviidae, Chryxinae)
Source: Zookeys. 2022 Jun 14;1104:159–75. doi: 10.3897/zookeys.1104.79411 (PMC9848951; doi:10.3897/zookeys.1104.79411)
Supplement: XML Treatment for Chryxus garcetebarretti [file zookeys.1104.79411-treatment3.xml]

<!DOCTYPE tp:taxon-treatment
  PUBLIC "-//TaxonX//DTD Taxonomic Treatment Publishing DTD v0 20100105//EN" "tax-treatment-NSO.dtd">
<tp:taxon-treatment xmlns:tp="http://www.plazi.org/taxpub"><tp:treatment-meta><kwd-group><label>Taxon classification</label><kwd>
                <named-content content-type="kingdom">Animalia</named-content>
              </kwd><kwd>
                <named-content content-type="order">Hemiptera</named-content>
              </kwd><kwd>
                <named-content content-type="family">Reduviidae</named-content>
              </kwd></kwd-group><mixed-citation publication-type="journal"><person-group><name><surname>Gil-Santana</surname><given-names>Hélcio R.</given-names></name><name><surname>Leavengood Jr.</surname><given-names>John M.</given-names></name><name><surname>Bérenger</surname><given-names>Jean-Michel</given-names></name><name><surname>Martins</surname><given-names>David dos Santos</given-names></name><name><surname>Oliveira</surname><given-names>Jader</given-names></name></person-group><article-title>﻿A new species of <italic><tp:taxon-name><tp:taxon-name-part taxon-name-part-type="genus" reg="Chryxus">Chryxus</tp:taxon-name-part></tp:taxon-name></italic> Champion, with taxonomic notes on other species of the genus (<tp:taxon-name><tp:taxon-name-part taxon-name-part-type="order">Hemiptera</tp:taxon-name-part></tp:taxon-name>, <tp:taxon-name><tp:taxon-name-part taxon-name-part-type="suborder">Heteroptera</tp:taxon-name-part></tp:taxon-name>, <tp:taxon-name><tp:taxon-name-part taxon-name-part-type="family">Reduviidae</tp:taxon-name-part></tp:taxon-name>, <tp:taxon-name><tp:taxon-name-part taxon-name-part-type="subfamily">Chryxinae</tp:taxon-name-part></tp:taxon-name>)</article-title><source>Zookeys</source><day>14</day><month>06</month><year>2022</year><volume>1104</volume><fpage>159</fpage><lpage>175</lpage><pub-id pub-id-type="doi">10.3897/zookeys.1104.79411</pub-id></mixed-citation></tp:treatment-meta><tp:nomenclature><label>﻿</label><tp:taxon-name>
              <object-id xmlns:xlink="http://www.w3.org/1999/xlink" content-type="arpha" xlink:type="simple">C62C6154-8FBD-55F5-B253-EF80E69B22D2</object-id>
              <tp:taxon-name-part taxon-name-part-type="genus" reg="Chryxus">Chryxus</tp:taxon-name-part>
              <tp:taxon-name-part taxon-name-part-type="species" reg="garcetebarretti">garcetebarretti</tp:taxon-name-part>
              <object-id xmlns:xlink="http://www.w3.org/1999/xlink" content-type="zoobank" xlink:type="simple">http://zoobank.org/AF7D5827-7DA7-415E-8DC6-B2A7E1ECB4C7</object-id>
            </tp:taxon-name><tp:taxon-status xmlns:xlink="http://www.w3.org/1999/xlink" xlink:type="simple">sp. nov.</tp:taxon-status><xref ref-type="fig" rid="F1">Figs 1</xref><xref ref-type="fig" rid="F4">, 13–18</xref><xref ref-type="fig" rid="F5">, 19–24</xref><xref ref-type="fig" rid="F6">, 25–28</xref></tp:nomenclature><tp:treatment-sec sec-type="type material" id="SECID0EYVAE"><title>Type material examined.</title><p><italic><tp:taxon-name><tp:taxon-name-part taxon-name-part-type="genus" reg="Chryxus">Chryxus</tp:taxon-name-part><tp:taxon-name-part taxon-name-part-type="species" reg="garcetebarretti">garcetebarretti</tp:taxon-name-part></tp:taxon-name></italic> sp. nov., female holotype: <bold>Paraguay</bold>: Misiones Dept.: San Ignacio, vic. Hotel Rural, <named-content xmlns:xlink="http://www.w3.org/1999/xlink" content-type="dwc:verbatimCoordinates" xlink:type="simple"><named-content content-type="geo-json" specific-use="{&#34;type&#34;:&#34;Point&#34;,&#34;coordinates&#34;:[-56.989250,-26.875133]}" id="NCID0EOWAE" xlink:type="simple">26°52.508'S, 56°59.355'W</named-content></named-content>, 1.479 m.a.s.l., 5–8.xii.2019, Eger, Tyson &amp; Leavengood leg. (<named-content xmlns:xlink="http://www.w3.org/1999/xlink" content-type="dwc:institutional_code" xlink:title="Florida State Collection of Arthropods" xlink:href="http://grbio.org/institution/florida-state-collection-arthropods-museum-entomology" xlink:type="simple">FSCA</named-content>).</p></tp:treatment-sec><tp:treatment-sec sec-type="description" id="SECID0EXWAE"><title>Description.</title><p><bold>Holotype female.</bold> Measurements: total length to tip of abdomen: 4.23; to tip of hemelytra: 4.04; head (excluding neck) length: 0.33; length of anteocular portion: 0.06; length of postocular portion: 0.07; width across eyes: 0.87; interocular distance (synthlipsis): 0.52; width of eye: 0.19; length of eye: 0.30; lengths of antennal segments: I: 0.36; II: 0.76; III: 0.61; IV: 0.67; lengths of labial segments: first visible: 0.29; second visible: 0.23; third visible: 0.09. Thorax: pronotum: fore lobe, length (at midline): 0.33, (sublaterally, where it is maximum): 0.39; maximum width: 0.93; hind lobe: length: 0.54; maximum width: 1.39; scutellum, total length: 0.72; width at base: 0.83; length of hemelytra: 2.88. Fore legs: length of femur: 0.98; length of tibia: 0.77; length of spongy fossa: 0.17; length of tarsus (claws excluded): 0.29; middle legs, length of femur: 1.08; length of tibia: 0.95; length of tarsus (claws excluded): 0.34; hind legs: length of femur: 1.22; length of tibia: 1.47; length of tarsus (claws excluded): 0.36. Abdomen, length: 2.34; maximum width: 1.74. <bold><italic>Coloration</italic></bold> (Figs <xref ref-type="fig" rid="F4">13</xref>–<xref ref-type="fig" rid="F6">27</xref>): <bold><italic>head</italic></bold> blackish; labium brownish; scape and pedicel pale brownish, apical portion of pedicel darkened; flagellomeres darkened, basal portion of basiflagellomere paler. <bold><italic>Thorax</italic></bold> blackish; posterior margin of pronotum slightly paler; sclerite below basoposterior margins of scutellum reddish brown; meso- and metasterna blackish brown; coxae brown and pale on basal and distal halves respectively; trochanters pale orange to pale yellowish; legs brownish, femora pale at basal portion and largely dark to blackish at median portion; tarsi pale yellowish. Hemelytra: corium mostly blackish, basal third yellowish and whitish on anterior and posterior halves, respectively; membrane dark brownish, veins concolorous; two faint pale rounded spots just around discal cell, one basolateral just after apex of corium and another inferomedial, adjacent to inner margin. <bold><italic>Abdomen</italic>.</bold> Connexivum dark brownish with narrow pale distal yellowish bands, which include the respective intersegmental suture; pale band between segments III and IV extending on basal portion of the latter too. Sternites blackish at lateral portion and reddish brown at median portion. <bold><italic>Vestiture</italic>.</bold> Conspicous lateral clusters of setae at each connexival intersegmental suture, ventrally; the most dense of which between segments VI and VII (Figs <xref ref-type="fig" rid="F4">14</xref>, <xref ref-type="fig" rid="F6">26</xref>, <xref ref-type="fig" rid="F6">27</xref>). <bold><italic>Structure</italic></bold> (Figs <xref ref-type="fig" rid="F4">13</xref>–<xref ref-type="fig" rid="F6">27</xref>). Pronotum: integument generally smooth; lateral angles slightly prominent; median sulcus narrow, margins tortuous, running from transverse furrow to near posterior margin; transverse furrow narrow. Process of scutellum with a narrow sulcus between elevated margins; apex not elevated and slightly thickened. Hind tibiae slightly curved at distal third. Connexivum with a continuous uniform margin. Intersegmental sutures between sternites very curved at median portion. Sternite VII quite larger than preceding segments, somewhat more than four times at midline than sternite VI. <bold><italic>Female genitalia</italic>.</bold> Posterior view (Fig. <xref ref-type="fig" rid="F6">28</xref>): pale brownish with scattered darker portions. Tergite IX large, horizontal; tergite X small, surrounded by tergite IX, except posterior margin; gonocoxa VIII elongate, moderately curved; gonapophysis VIII pointed laterally at median portion; gonapophysis IX claviform.</p></tp:treatment-sec><tp:treatment-sec sec-type="distribution" id="SECID0EXYAE"><title>Distribution</title><p><bold>(Fig. <xref ref-type="fig" rid="F1">1</xref>).</bold> Paraguay, department of Misiones.</p></tp:treatment-sec><tp:treatment-sec sec-type="etymology" id="SECID0EEZAE"><title>Etymology.</title><p>The new species is named in honor of Dr. Bolívar Rafael Garcete-Barrett (Curator of Entomology of the “Museo Nacional de Historia Natural del Paraguay”, San Lorenzo, Paraguay) for his great contribution to Entomology and specially for his indispensable help which resulted in the collection of the holotype of <italic><tp:taxon-name><tp:taxon-name-part taxon-name-part-type="genus" reg="Chryxus">C.</tp:taxon-name-part><tp:taxon-name-part taxon-name-part-type="species" reg="garcetebarretti">garcetebarretti</tp:taxon-name-part></tp:taxon-name></italic> sp. nov.</p></tp:treatment-sec><tp:treatment-sec sec-type="comments" id="SECID0EVZAE"><title>Comments.</title><p>The inclusion of <italic><tp:taxon-name><tp:taxon-name-part taxon-name-part-type="genus" reg="Chryxus">C.</tp:taxon-name-part><tp:taxon-name-part taxon-name-part-type="species" reg="garcetebarretti">garcetebarretti</tp:taxon-name-part></tp:taxon-name></italic> sp. nov. in <italic><tp:taxon-name><tp:taxon-name-part taxon-name-part-type="genus" reg="Chryxus">Chryxus</tp:taxon-name-part></tp:taxon-name></italic> is in accordance with the characteristics assigned to this genus (<xref ref-type="bibr" rid="B1">Champion 1899</xref>; <xref ref-type="bibr" rid="B4">Gil-Santana et al. 2007</xref>), whereas the diagnostic characteristics recorded (see key below) seem to justify considering it as a species different from its congeners. Besides the general characteristics stated in the key, in regard to <italic><tp:taxon-name><tp:taxon-name-part taxon-name-part-type="genus" reg="Chryxus">C.</tp:taxon-name-part><tp:taxon-name-part taxon-name-part-type="species" reg="bahianus">bahianus</tp:taxon-name-part></tp:taxon-name></italic>, the species to which <italic><tp:taxon-name><tp:taxon-name-part taxon-name-part-type="genus" reg="Chryxus">C.</tp:taxon-name-part><tp:taxon-name-part taxon-name-part-type="species" reg="garcetebarretti">garcetebarretti</tp:taxon-name-part></tp:taxon-name></italic> sp. nov. seems closer, the coloration of the hemelytra are different between them too. Corium mostly blackish, with basal third yellowish and whitish on anterior and posterior halves, respectively in <italic><tp:taxon-name><tp:taxon-name-part taxon-name-part-type="genus" reg="Chryxus">C.</tp:taxon-name-part><tp:taxon-name-part taxon-name-part-type="species" reg="garcetebarretti">garcetebarretti</tp:taxon-name-part></tp:taxon-name></italic> sp. nov. and whitish, with a subbasal dark spot, approximately apical half dark below the whitish area, giving the impression of a transverse pale band in <italic><tp:taxon-name><tp:taxon-name-part taxon-name-part-type="genus" reg="Chryxus">C.</tp:taxon-name-part><tp:taxon-name-part taxon-name-part-type="species" reg="bahianus">bahianus</tp:taxon-name-part></tp:taxon-name></italic>. In <italic><tp:taxon-name><tp:taxon-name-part taxon-name-part-type="genus" reg="Chryxus">C.</tp:taxon-name-part><tp:taxon-name-part taxon-name-part-type="species" reg="garcetebarretti">garcetebarretti</tp:taxon-name-part></tp:taxon-name></italic> sp. nov., pale markings on membrane faint, that adjacent to the inner margin, just below discal cell, not including a portion of the latter, small and rounded, while in <italic><tp:taxon-name><tp:taxon-name-part taxon-name-part-type="genus" reg="Chryxus">C.</tp:taxon-name-part><tp:taxon-name-part taxon-name-part-type="species" reg="bahianus">bahianus</tp:taxon-name-part></tp:taxon-name></italic>, pale markings of membrane more marked, whitish; that adjacent to inner margin, larger, forming a whitish stripe, contiguous with the whitish portion of the corium, going from the basal portion, shortly invading the discal cell, narrowing at midportion and enlarged at the inferodistal portion. Yet, the features of the female genitalia, as seen in posterior view (Fig. <xref ref-type="fig" rid="F6">28</xref>), are also distinctive in relation to the other species (Figs <xref ref-type="fig" rid="F3">12</xref>, <xref ref-type="fig" rid="F7">32</xref>), including <italic><tp:taxon-name><tp:taxon-name-part taxon-name-part-type="genus" reg="Chryxus">C.</tp:taxon-name-part><tp:taxon-name-part taxon-name-part-type="species" reg="bahianus">bahianus</tp:taxon-name-part></tp:taxon-name></italic>, whereas the female genitalia of the latter species seems more similar to that of <italic><tp:taxon-name><tp:taxon-name-part taxon-name-part-type="genus" reg="Chryxus">C.</tp:taxon-name-part><tp:taxon-name-part taxon-name-part-type="species" reg="tomentosus">tomentosus</tp:taxon-name-part></tp:taxon-name></italic>.</p></tp:treatment-sec><tp:treatment-sec><!--Section generated to contain objects referenced in tp:taxon-treatment.--><fig id="F1" position="float" orientation="portrait"><object-id xmlns:xlink="http://www.w3.org/1999/xlink" content-type="doi" xlink:type="simple">10.3897/zookeys.1104.79411.figure1</object-id><object-id xmlns:xlink="http://www.w3.org/1999/xlink" content-type="arpha" xlink:type="simple">9425A30F-9DAB-5700-BDEF-172E55724A6C</object-id><label>Figure 1.</label><caption><p>A general map of South America and a small portion of Central America (Panama, purple color) showing occurrence points of species of <italic><tp:taxon-name><tp:taxon-name-part taxon-name-part-type="genus" reg="Chryxus">Chryxus</tp:taxon-name-part></tp:taxon-name></italic>: <italic><tp:taxon-name><tp:taxon-name-part taxon-name-part-type="genus" reg="Chryxus">C.</tp:taxon-name-part><tp:taxon-name-part taxon-name-part-type="species" reg="bahianus">bahianus</tp:taxon-name-part></tp:taxon-name></italic> (red circles) in the States of Bahia and Espírito Santo of Brazil (pale green color); <italic><tp:taxon-name><tp:taxon-name-part taxon-name-part-type="genus" reg="Chryxus">C.</tp:taxon-name-part><tp:taxon-name-part taxon-name-part-type="species" reg="garcetebarretti">garcetebarretti</tp:taxon-name-part></tp:taxon-name></italic> sp. nov. (blue square) in Paraguay (pink color), and <italic><tp:taxon-name><tp:taxon-name-part taxon-name-part-type="genus" reg="Chryxus">C.</tp:taxon-name-part><tp:taxon-name-part taxon-name-part-type="species" reg="tomentosus">tomentosus</tp:taxon-name-part></tp:taxon-name></italic> (yellow triangles) in French Guiana (blue color), Guyana (orange) (marked randomly in the middle of the country; exactly location not recorded), and Panama (purple).</p></caption><graphic xmlns:xlink="http://www.w3.org/1999/xlink" xlink:href="zookeys-1104-159_article-79411__-g001.jpg" position="float" orientation="portrait" xlink:type="simple" id="oo_696160.jpg"><uri content-type="original_file" xlink:type="simple">https://binary.pensoft.net/fig/696160</uri></graphic></fig><fig id="F4" position="float" orientation="portrait"><object-id xmlns:xlink="http://www.w3.org/1999/xlink" content-type="doi" xlink:type="simple">10.3897/zookeys.1104.79411.figures13-18</object-id><object-id xmlns:xlink="http://www.w3.org/1999/xlink" content-type="arpha" xlink:type="simple">AA606783-1AAC-5E43-B25A-E7D1901E3502</object-id><label>Figures 13–18.</label><caption><p><italic><tp:taxon-name><tp:taxon-name-part taxon-name-part-type="genus" reg="Chryxus">Chryxus</tp:taxon-name-part><tp:taxon-name-part taxon-name-part-type="species" reg="garcetebarretti">garcetebarretti</tp:taxon-name-part></tp:taxon-name></italic> sp. nov., female holotype <bold>13</bold> dorsal view <bold>14</bold> ventral view <bold>15</bold> lateral view <bold>16</bold> head, pronotum and basal portion of scutellum, dorsal view <bold>17, 18</bold> head and fore lobe of pronotum <bold>17</bold> dorsolateral view <bold>18</bold> frontal view.</p></caption><graphic xmlns:xlink="http://www.w3.org/1999/xlink" xlink:href="zookeys-1104-159_article-79411__-g004.jpg" position="float" orientation="portrait" xlink:type="simple" id="oo_696163.jpg"><uri content-type="original_file" xlink:type="simple">https://binary.pensoft.net/fig/696163</uri></graphic></fig><fig id="F5" position="float" orientation="portrait"><object-id xmlns:xlink="http://www.w3.org/1999/xlink" content-type="doi" xlink:type="simple">10.3897/zookeys.1104.79411.figures19-24</object-id><object-id xmlns:xlink="http://www.w3.org/1999/xlink" content-type="arpha" xlink:type="simple">F89E99FA-0FB6-5595-8EBB-9DC56BCCC5D0</object-id><label>Figures 19–24.</label><caption><p><italic><tp:taxon-name><tp:taxon-name-part taxon-name-part-type="genus" reg="Chryxus">Chryxus</tp:taxon-name-part><tp:taxon-name-part taxon-name-part-type="species" reg="garcetebarretti">garcetebarretti</tp:taxon-name-part></tp:taxon-name></italic> sp. nov., female holotype <bold>19, 20</bold> head and fore lobe of pronotum <bold>19</bold> dorsolateral view <bold>20</bold> dorsoposterior view <bold>21</bold> head and foreleg, lateral view <bold>22</bold> head and fore coxae, ventral view <bold>23</bold> hind lobe of pronotum, scutellum and basal portion of hemelytra, dorsal view <bold>24</bold> apex of fore tibia, tarsus and a portion of an eye and antennal scape.</p></caption><graphic xmlns:xlink="http://www.w3.org/1999/xlink" xlink:href="zookeys-1104-159_article-79411__-g005.jpg" position="float" orientation="portrait" xlink:type="simple" id="oo_696164.jpg"><uri content-type="original_file" xlink:type="simple">https://binary.pensoft.net/fig/696164</uri></graphic></fig><fig id="F6" position="float" orientation="portrait"><object-id xmlns:xlink="http://www.w3.org/1999/xlink" content-type="doi" xlink:type="simple">10.3897/zookeys.1104.79411.figures25-28</object-id><object-id xmlns:xlink="http://www.w3.org/1999/xlink" content-type="arpha" xlink:type="simple">E668719F-7BBC-5B50-84B5-DD4F10C2C004</object-id><label>Figures 25–28.</label><caption><p><italic><tp:taxon-name><tp:taxon-name-part taxon-name-part-type="genus" reg="Chryxus">Chryxus</tp:taxon-name-part><tp:taxon-name-part taxon-name-part-type="species" reg="garcetebarretti">garcetebarretti</tp:taxon-name-part></tp:taxon-name></italic> sp. nov., female holotype <bold>25</bold> apex of fore tibia and scape, lateral view <bold>26, 27</bold> abdomen, ventrolateral view <bold>28</bold> external genitalia, posterior view. Abbreviations: <bold>t IX</bold> tergite IX, <bold>t X</bold> tergite X, <bold>gc VIII</bold> gonocoxa VIII, <bold>gp VIII</bold> gonapophysis VIII, <bold>gp IX</bold> gonapophysis IX.</p></caption><graphic xmlns:xlink="http://www.w3.org/1999/xlink" xlink:href="zookeys-1104-159_article-79411__-g006.jpg" position="float" orientation="portrait" xlink:type="simple" id="oo_696165.jpg"><uri content-type="original_file" xlink:type="simple">https://binary.pensoft.net/fig/696165</uri></graphic></fig><fig id="F3" position="float" orientation="portrait"><object-id xmlns:xlink="http://www.w3.org/1999/xlink" content-type="doi" xlink:type="simple">10.3897/zookeys.1104.79411.figures10-12</object-id><object-id xmlns:xlink="http://www.w3.org/1999/xlink" content-type="arpha" xlink:type="simple">823AA5D7-E343-59B2-9F14-88744923F1AE</object-id><label>Figures 10–12.</label><caption><p><italic><tp:taxon-name><tp:taxon-name-part taxon-name-part-type="genus" reg="Chryxus">Chryxus</tp:taxon-name-part><tp:taxon-name-part taxon-name-part-type="species" reg="bahianus">bahianus</tp:taxon-name-part></tp:taxon-name></italic> Gil-Santana, Costa &amp; Marques, 2007, female specimen from Espírito Santo State, Brazil <bold>10</bold> dorsal view <bold>11</bold> ventral view <bold>12</bold> external genitalia, posterior view, schematic drawing, setation omitted. Abbreviations: <bold>sy IX/X</bold> syntergite IX/X, <bold>gc VIII</bold> gonocoxa VIII, <bold>gp VIII</bold> gonapophysis VIII, <bold>gp IX</bold> gonapophysis IX. Scale bars: 1.0 mm (<bold>10, 11</bold>); 0.1 mm (<bold>12</bold>).</p></caption><graphic xmlns:xlink="http://www.w3.org/1999/xlink" xlink:href="zookeys-1104-159_article-79411__-g003.jpg" position="float" orientation="portrait" xlink:type="simple" id="oo_696162.jpg"><uri content-type="original_file" xlink:type="simple">https://binary.pensoft.net/fig/696162</uri></graphic></fig><fig id="F7" position="float" orientation="portrait"><object-id xmlns:xlink="http://www.w3.org/1999/xlink" content-type="doi" xlink:type="simple">10.3897/zookeys.1104.79411.figures29-32</object-id><object-id xmlns:xlink="http://www.w3.org/1999/xlink" content-type="arpha" xlink:type="simple">0B031EDA-BC11-56F9-B6CC-7F5492ECBB30</object-id><label>Figures 29–32.</label><caption><p><italic><tp:taxon-name><tp:taxon-name-part taxon-name-part-type="genus" reg="Chryxus">Chryxus</tp:taxon-name-part><tp:taxon-name-part taxon-name-part-type="species" reg="tomentosus">tomentosus</tp:taxon-name-part></tp:taxon-name></italic> Champion, 1899, females from French Guiana <bold>29</bold> dorsal view <bold>30</bold> ventral view <bold>31</bold> specimen from Mont Itoupé, dorsal view <bold>32</bold> external genitalia, posterior view, SEM image. Abbreviations: <bold>sy IX/X</bold> syntergite IX/X, <bold>gc VIII</bold> gonocoxa VIII, <bold>gp VIII</bold> gonapophysis VIII, <bold>gp IX</bold> gonapophysis IX. Scale bars: 1.0 mm (<bold>29–31</bold>).</p></caption><graphic xmlns:xlink="http://www.w3.org/1999/xlink" xlink:href="zookeys-1104-159_article-79411__-g007.jpg" position="float" orientation="portrait" xlink:type="simple" id="oo_696166.jpg"><uri content-type="original_file" xlink:type="simple">https://binary.pensoft.net/fig/696166</uri></graphic></fig></tp:treatment-sec><ref-list><ref id="B1"><mixed-citation xmlns:xlink="http://www.w3.org/1999/xlink" xlink:type="simple"><person-group><name name-style="western"><surname>Champion</surname><given-names>GC</given-names></name></person-group> (<year>1899</year>) <tp:taxon-name><tp:taxon-name-part taxon-name-part-type="class">Insecta</tp:taxon-name-part></tp:taxon-name><tp:taxon-name><tp:taxon-name-part taxon-name-part-type="order">Rhynchota</tp:taxon-name-part></tp:taxon-name>. <tp:taxon-name><tp:taxon-name-part taxon-name-part-type="order">Hemiptera</tp:taxon-name-part></tp:taxon-name>-<tp:taxon-name><tp:taxon-name-part taxon-name-part-type="suborder">Heteroptera</tp:taxon-name-part></tp:taxon-name>, Fam. Reduviidæ, Subfam. Chryxinæ [pp. 180–181, pl. XI]. Vol II. In: Godman FD, Salvin O (Eds) Biologia Centrali Americana. Taylor and Francis, London, [xvi +] 416 pp. [22 pls]</mixed-citation></ref><ref id="B4"><mixed-citation xmlns:xlink="http://www.w3.org/1999/xlink" xlink:type="simple"><person-group><name name-style="western"><surname>Gil-Santana</surname><given-names>HR</given-names></name><name name-style="western"><surname>Costa</surname><given-names>LAA</given-names></name><name name-style="western"><surname>Marques</surname><given-names>OM</given-names></name></person-group> (<year>2007</year>) <article-title>Sinopse dos <tp:taxon-name><tp:taxon-name-part taxon-name-part-type="subfamily">Chryxinae</tp:taxon-name-part></tp:taxon-name> (<tp:taxon-name><tp:taxon-name-part taxon-name-part-type="order">Hemiptera</tp:taxon-name-part></tp:taxon-name>, <tp:taxon-name><tp:taxon-name-part taxon-name-part-type="family">Reduviidae</tp:taxon-name-part></tp:taxon-name>).</article-title><source>Revista Brasileira de Zoologia</source><volume>24</volume>(<issue>1</issue>): <fpage>77</fpage>–<lpage>83</lpage>. <ext-link xlink:type="simple" ext-link-type="doi" xlink:href="10.1590/S0101-81752007000100010">https://doi.org/10.1590/S0101-81752007000100010</ext-link></mixed-citation></ref></ref-list></tp:taxon-treatment>
