# Supplementary material for: ﻿A new species of Chryxus Champion, with taxonomic notes on other species of the genus (Hemiptera, Heteroptera, Reduviidae, Chryxinae)
Source: Zookeys. 2022 Jun 14;1104:159–75. doi: 10.3897/zookeys.1104.79411 (PMC9848951; doi:10.3897/zookeys.1104.79411)
Supplement: XML Treatment for Chryxus tomentosus [file zookeys.1104.79411-treatment4.xml]

<!DOCTYPE tp:taxon-treatment
  PUBLIC "-//TaxonX//DTD Taxonomic Treatment Publishing DTD v0 20100105//EN" "tax-treatment-NSO.dtd">
<tp:taxon-treatment xmlns:tp="http://www.plazi.org/taxpub"><tp:treatment-meta><kwd-group><label>Taxon classification</label><kwd>
                <named-content content-type="kingdom">Animalia</named-content>
              </kwd><kwd>
                <named-content content-type="order">Hemiptera</named-content>
              </kwd><kwd>
                <named-content content-type="family">Reduviidae</named-content>
              </kwd></kwd-group><mixed-citation publication-type="journal"><person-group><name><surname>Gil-Santana</surname><given-names>Hélcio R.</given-names></name><name><surname>Leavengood Jr.</surname><given-names>John M.</given-names></name><name><surname>Bérenger</surname><given-names>Jean-Michel</given-names></name><name><surname>Martins</surname><given-names>David dos Santos</given-names></name><name><surname>Oliveira</surname><given-names>Jader</given-names></name></person-group><article-title>﻿A new species of <italic><tp:taxon-name><tp:taxon-name-part taxon-name-part-type="genus" reg="Chryxus">Chryxus</tp:taxon-name-part></tp:taxon-name></italic> Champion, with taxonomic notes on other species of the genus (<tp:taxon-name><tp:taxon-name-part taxon-name-part-type="order">Hemiptera</tp:taxon-name-part></tp:taxon-name>, <tp:taxon-name><tp:taxon-name-part taxon-name-part-type="suborder">Heteroptera</tp:taxon-name-part></tp:taxon-name>, <tp:taxon-name><tp:taxon-name-part taxon-name-part-type="family">Reduviidae</tp:taxon-name-part></tp:taxon-name>, <tp:taxon-name><tp:taxon-name-part taxon-name-part-type="subfamily">Chryxinae</tp:taxon-name-part></tp:taxon-name>)</article-title><source>Zookeys</source><day>14</day><month>06</month><year>2022</year><volume>1104</volume><fpage>159</fpage><lpage>175</lpage><pub-id pub-id-type="doi">10.3897/zookeys.1104.79411</pub-id></mixed-citation></tp:treatment-meta><tp:nomenclature><label>﻿</label><tp:taxon-name>
              <object-id xmlns:xlink="http://www.w3.org/1999/xlink" content-type="arpha" xlink:type="simple">531DCB34-51C8-552E-82A0-9DE9A6D086C5</object-id>
              <tp:taxon-name-part taxon-name-part-type="genus" reg="Chryxus">Chryxus</tp:taxon-name-part>
              <tp:taxon-name-part taxon-name-part-type="species" reg="tomentosus">tomentosus</tp:taxon-name-part>
            </tp:taxon-name><tp:taxon-authority>Champion, 1899</tp:taxon-authority><xref ref-type="fig" rid="F1">Figs 1</xref><xref ref-type="fig" rid="F7">, 29–32</xref></tp:nomenclature><tp:treatment-sec sec-type="notes" id="SECID0EG6AE"><title>Note.</title><p>Besides the two male syntypes from Panama (<xref ref-type="bibr" rid="B1">Champion 1899</xref>), only two other specimens (sex not mentioned) of <italic><tp:taxon-name><tp:taxon-name-part taxon-name-part-type="genus" reg="Chryxus">C.</tp:taxon-name-part><tp:taxon-name-part taxon-name-part-type="species" reg="tomentosus">tomentosus</tp:taxon-name-part></tp:taxon-name></italic> were recorded in the literature: one as being collected in Guyana (<xref ref-type="bibr" rid="B10">Usinger 1952</xref>) and the other in Panama (<xref ref-type="bibr" rid="B8">Lucas et al. 2016</xref>).</p></tp:treatment-sec><tp:treatment-sec sec-type="type material" id="SECID0EEAAG"><title>Non-type material examined.</title><p><bold>French Guiana</bold>. Itoupé, 400 m.a.s.l., window trap n°1, 1 female, 31.iii.2010; Saül, window trap, 6 females, 10.xii.2010, 20.xii.2010, 07.iii.2011, 07.iii.2011, 22.iii.2011, 22.iii.2011, SLAM bas (Sea, Land and Air Malaise trap) (SLAM Trap-Standard BugDorm Store), 4 females, 21.iii.2012, 03.vii.2012, 31.x.2012, 27.xi.2012; Saül Belvédère, window trap, 6 females, 09.ix.2010, 17.ix.2010, 06.x.2010, 5.xi.2010, 20.xii.2010, 24.i.2011, <abbrev xmlns:xlink="http://www.w3.org/1999/xlink" xlink:title="Société Entomologique Antilles-Guyane" id="ABBRID0EMAAG" xlink:type="simple">SEAG</abbrev> leg. (J–MB).</p></tp:treatment-sec><tp:treatment-sec sec-type="Morphological remarks" id="SECID0EQAAG"><title>Morphological remarks.</title><p>Measurements (mm): total length to tip of hemelytra: 4.75 to 5.2; Pronotum length: 1.25; hind lobe maximum width: 1.75; abdomen maximum width: 2.0. <bold><italic>Coloration</italic></bold> (Figs <xref ref-type="fig" rid="F7">29</xref>, <xref ref-type="fig" rid="F7">30</xref>): <bold><italic>head</italic></bold> blackish; apical half of first, second and third visible labial segments pale brownish. Scape and pedicel pale orange to yellowish; flagellomeres darkened, except paler basal portion of basiflagellomere. <bold><italic>Thorax</italic></bold> blackish; legs pale orange to orange yellowish. Hemelytra: corium yellowish with somewhat less than distal half blackish; clavus blackish and pale yellowish on approximately basal and distal halves, respectively; membrane pale whitish with a large blackish spot occupying almost entirely discal cell, except basal portion of discal cell, and another blackish spot in the distal region, which may be partially contiguous to the spot of discal cell. <bold><italic>Abdomen</italic>.</bold> Connexivum pale yellow to whitish with distal markings which are larger on the ventral portion of each segment. Sternites generally blackish with some brownish stripes on segments IV–VII. All specimens show the same coloration as described above, except one specimen from Mont Itoupé with antennae, distal portion of femora, tibiae and clavus entirely black (Fig. <xref ref-type="fig" rid="F7">31</xref>). <bold><italic>Structure</italic></bold> (Figs <xref ref-type="fig" rid="F7">29–31</xref>). Pronotum. Fore lobe: lateral angles largely prominent; shallow faintly defined oblique furrows present along its surface; median sulcus formed by a series of foveae, which may present separately or partially fused along the sulcus and are more or less progressively smaller towards distal portion; median sulcus running from just before transverse sulcus (which is interrupted by the proximal fovea), to somewhat far from posterior margin of pronotum. Transverse furrow narrow. Scutellum with its apex elevated and somewhat thickened. Hind tibiae straight. Connexivum with a continuous uniform margin. <bold><italic>Female genitalia</italic>.</bold> Posterior view (Fig. <xref ref-type="fig" rid="F7">32</xref>): dark blackish, gonapophysis IX paler. Syntergite IX/X large, horizontal, as inverted subtrapezoidal; gonocoxa VIII elongate, moderately enlarged at median portion; gonapophysis VIII pointed laterally at median portion; gonapophysis IX subclaviform.</p></tp:treatment-sec><tp:treatment-sec sec-type="distribution" id="SECID0E5BAG"><title>Distribution</title><p><bold>(Fig. <xref ref-type="fig" rid="F1">1</xref>).</bold> French Guiana (new record), Guyana, and Panama.</p></tp:treatment-sec><tp:treatment-sec><!--Section generated to contain objects referenced in tp:taxon-treatment.--><fig id="F1" position="float" orientation="portrait"><object-id xmlns:xlink="http://www.w3.org/1999/xlink" content-type="doi" xlink:type="simple">10.3897/zookeys.1104.79411.figure1</object-id><object-id xmlns:xlink="http://www.w3.org/1999/xlink" content-type="arpha" xlink:type="simple">9425A30F-9DAB-5700-BDEF-172E55724A6C</object-id><label>Figure 1.</label><caption><p>A general map of South America and a small portion of Central America (Panama, purple color) showing occurrence points of species of <italic><tp:taxon-name><tp:taxon-name-part taxon-name-part-type="genus" reg="Chryxus">Chryxus</tp:taxon-name-part></tp:taxon-name></italic>: <italic><tp:taxon-name><tp:taxon-name-part taxon-name-part-type="genus" reg="Chryxus">C.</tp:taxon-name-part><tp:taxon-name-part taxon-name-part-type="species" reg="bahianus">bahianus</tp:taxon-name-part></tp:taxon-name></italic> (red circles) in the States of Bahia and Espírito Santo of Brazil (pale green color); <italic><tp:taxon-name><tp:taxon-name-part taxon-name-part-type="genus" reg="Chryxus">C.</tp:taxon-name-part><tp:taxon-name-part taxon-name-part-type="species" reg="garcetebarretti">garcetebarretti</tp:taxon-name-part></tp:taxon-name></italic> sp. nov. (blue square) in Paraguay (pink color), and <italic><tp:taxon-name><tp:taxon-name-part taxon-name-part-type="genus" reg="Chryxus">C.</tp:taxon-name-part><tp:taxon-name-part taxon-name-part-type="species" reg="tomentosus">tomentosus</tp:taxon-name-part></tp:taxon-name></italic> (yellow triangles) in French Guiana (blue color), Guyana (orange) (marked randomly in the middle of the country; exactly location not recorded), and Panama (purple).</p></caption><graphic xmlns:xlink="http://www.w3.org/1999/xlink" xlink:href="zookeys-1104-159_article-79411__-g001.jpg" position="float" orientation="portrait" xlink:type="simple" id="oo_696160.jpg"><uri content-type="original_file" xlink:type="simple">https://binary.pensoft.net/fig/696160</uri></graphic></fig><fig id="F7" position="float" orientation="portrait"><object-id xmlns:xlink="http://www.w3.org/1999/xlink" content-type="doi" xlink:type="simple">10.3897/zookeys.1104.79411.figures29-32</object-id><object-id xmlns:xlink="http://www.w3.org/1999/xlink" content-type="arpha" xlink:type="simple">0B031EDA-BC11-56F9-B6CC-7F5492ECBB30</object-id><label>Figures 29–32.</label><caption><p><italic><tp:taxon-name><tp:taxon-name-part taxon-name-part-type="genus" reg="Chryxus">Chryxus</tp:taxon-name-part><tp:taxon-name-part taxon-name-part-type="species" reg="tomentosus">tomentosus</tp:taxon-name-part></tp:taxon-name></italic> Champion, 1899, females from French Guiana <bold>29</bold> dorsal view <bold>30</bold> ventral view <bold>31</bold> specimen from Mont Itoupé, dorsal view <bold>32</bold> external genitalia, posterior view, SEM image. Abbreviations: <bold>sy IX/X</bold> syntergite IX/X, <bold>gc VIII</bold> gonocoxa VIII, <bold>gp VIII</bold> gonapophysis VIII, <bold>gp IX</bold> gonapophysis IX. Scale bars: 1.0 mm (<bold>29–31</bold>).</p></caption><graphic xmlns:xlink="http://www.w3.org/1999/xlink" xlink:href="zookeys-1104-159_article-79411__-g007.jpg" position="float" orientation="portrait" xlink:type="simple" id="oo_696166.jpg"><uri content-type="original_file" xlink:type="simple">https://binary.pensoft.net/fig/696166</uri></graphic></fig></tp:treatment-sec><ref-list><ref id="B1"><mixed-citation xmlns:xlink="http://www.w3.org/1999/xlink" xlink:type="simple"><person-group><name name-style="western"><surname>Champion</surname><given-names>GC</given-names></name></person-group> (<year>1899</year>) <tp:taxon-name><tp:taxon-name-part taxon-name-part-type="class">Insecta</tp:taxon-name-part></tp:taxon-name><tp:taxon-name><tp:taxon-name-part taxon-name-part-type="order">Rhynchota</tp:taxon-name-part></tp:taxon-name>. <tp:taxon-name><tp:taxon-name-part taxon-name-part-type="order">Hemiptera</tp:taxon-name-part></tp:taxon-name>-<tp:taxon-name><tp:taxon-name-part taxon-name-part-type="suborder">Heteroptera</tp:taxon-name-part></tp:taxon-name>, Fam. Reduviidæ, Subfam. Chryxinæ [pp. 180–181, pl. XI]. Vol II. In: Godman FD, Salvin O (Eds) Biologia Centrali Americana. Taylor and Francis, London, [xvi +] 416 pp. [22 pls]</mixed-citation></ref><ref id="B10"><mixed-citation xmlns:xlink="http://www.w3.org/1999/xlink" xlink:type="simple"><person-group><name name-style="western"><surname>Usinger</surname><given-names>RL</given-names></name></person-group> (<year>1952</year>) <article-title>A new genus of <tp:taxon-name><tp:taxon-name-part taxon-name-part-type="subfamily">Chryxinae</tp:taxon-name-part></tp:taxon-name> from Brazil and Argentina (<tp:taxon-name><tp:taxon-name-part taxon-name-part-type="order">Hemiptera</tp:taxon-name-part></tp:taxon-name>: <tp:taxon-name><tp:taxon-name-part taxon-name-part-type="family">Reduviidae</tp:taxon-name-part></tp:taxon-name>).</article-title><source>The Pan-Pacific Entomologist</source><volume>28</volume>(<issue>1</issue>): <fpage>55</fpage>–<lpage>56</lpage>.</mixed-citation></ref><ref id="B8"><mixed-citation xmlns:xlink="http://www.w3.org/1999/xlink" xlink:type="simple"><person-group><name name-style="western"><surname>Lucas</surname><given-names>M</given-names></name><name name-style="western"><surname>Forero</surname><given-names>D</given-names></name><name name-style="western"><surname>Basset</surname><given-names>Y</given-names></name></person-group> (<year>2016</year>) <article-title>Diversity and recent population trends of assassin bugs (<tp:taxon-name><tp:taxon-name-part taxon-name-part-type="order">Hemiptera</tp:taxon-name-part></tp:taxon-name>: <tp:taxon-name><tp:taxon-name-part taxon-name-part-type="family">Reduviidae</tp:taxon-name-part></tp:taxon-name>) on Barro Colorado Island, Panama.</article-title><source>Insect Conservation and Diversity</source><volume>9</volume>(<issue>6</issue>): <fpage>546</fpage>–<lpage>558</lpage>. <ext-link xlink:type="simple" ext-link-type="doi" xlink:href="10.1111/icad.12191">https://doi.org/10.1111/icad.12191</ext-link></mixed-citation></ref></ref-list></tp:taxon-treatment>
